# Supplementary material for: High-Speed Videoendoscopy and Stiffness Mapping for AI-Assisted Glottic Lesion Differentiation
Source: Cancers (Basel). 2025 Apr 21;17(8):1376. doi: 10.3390/cancers17081376 (PMC12025992; doi:10.3390/cancers17081376)
Supplement: Supplementary file 1 [file cancers-17-01376-s001.zip]

Archive with 1 entries (1 files):
- cancers-3503208-supplementary.pdf
